# Supplementary material for: Retrotransposon Insertion Polymorphisms (RIPs) in Pig Coat Color Candidate Genes
Source: Animals (Basel). 2022 Apr 8;12(8):969. doi: 10.3390/ani12080969 (PMC9031378; doi:10.3390/ani12080969)
Supplement: Supplementary file 1 [file animals-12-00969-s001.zip]

Archive with 6 entries (6 files):
- Figure S1 DNA screening results of color genes SVs in pigs_1_.tif
- Figure S2 DNA screening results of color genes SVs in pigs_picture_2_.tif
- Figure S3 small group of detection.tif
- Table S1. Assemble information for 20 coat color genes from the 16 pig genomes.xls
- Table S2. hair_color_genes_SVs_prediction.xls
- Table S3. PCR results convert to numbers .xlsx
