# Supplementary material for: Retrotransposon Insertion Polymorphisms (RIPs) in Pig Coat Color Candidate Genes
Source: Animals (Basel). 2022 Apr 8;12(8):969. doi: 10.3390/ani12080969 (PMC9031378; doi:10.3390/ani12080969)
Supplement: Supplementary file 1 [file animals-12-00969-s001.zip › Table S1. Assemble information for 20 coat color genes from the 16 pig genomes.xls]

## Sheet: ASIP
ASIP gene and it's proximal flanks (5-kb 5´ flank and 5-kb 3´ flank) sequence candidate
Breeds	Sequence ID	Start	End	Strand	length
Sscrofa11.1	Chr17	37537615	37723787	+	186172
Bama	CM017499.1	38034225	38219621	+	185396
Bamei	LUXV01064884.1	3270226	3458584	-	188358
Berkshire	LUXW01068183.1	13725	200137	+	186412
Cross_bred	CM009102.1	37941662	38126872	+	185210
Duroc_Ninghe	CM027462.1	38134563	38320576	+	186013
Hampshire	LUXS01081166.1	2895131	3081370	+	186239
Jinhua	LUXY01055397.1	341361	526945	-	185584
Landrace	LUXT01018045.1	1137116	1322864	-	185748
LargeWhite	LUXX01056239.1	3204262	3389436	-	185174
Meishan_Beijing	CM030393.1	25821958	26010417	-	188459
Meishan	LUXQ01007183.1	284975	470114	-	185139
Pietrain	LUXU01037671.1	1042	186118	+	185076
Rongchang	LUXR01039667.1	1044485	1229826	-	185341
Tiebtan	AORO02012779.1	1376625	1491641	-	115016
	AORO02006913.1|	350085	421041	-	70956
Wuzhishan	KQ001967.1	4496013	4680805	-	184792

## Sheet: KIT
KIT gene and it's proximal flanks (5-kb 5´ flank and 5-kb 3´ flank) sequence candidate
Breeds	Sequence ID	Start	End	Strand	length
Sscrofa11.1	Chr4	54652957	54745715	+	92758
Bama	CM017490.1	71134696	71235720	-	101024
Bamei	LUXV01059334.1	279744	380782	-	101038
Berkshire	LUXW01008783.1	596074	697420	-	101346
Cross_bred	CM009093.1	96853320	96953339	-	100019
Duroc_Ninghe	CM027453.1	39532116	39648554	+	116438
Hampshire	LUXS01014434.1	595305	696024	-	100719
Jinhua	LUXY01111071.1	107807	209552	-	101745
LargeWhite	LUXX01010885.1	2473784	2483430	+	9646
	LUXX01079071.1	1	81486	+	81485
Meishan_Beijing	CM030384.1	41372323	41473455	+	101132
Meishan	LUXQ01080848.1	279573	380777	-	101204
Pietrain	LUXU01039476.1	282781	383926	-	101145
Rongchang	LUXR01056184.1	586036	687744	-	101708
Tiebtan	AORO02062847.1	607214	710409	-	103195
Wuzhishan	KQ004477.1	598151	699688	-	101537

## Sheet: MITF
MITF gene and it's proximal flanks (5-kb 5´ flank and 5-kb 3´ flank) sequence candidate
Breeds	Sequence ID	Start	End	Strand	length
Sscrofa11.1	Chr13	51172356	51427096	+	254740
Bama	CM017495.1	31082063	31336892	-	254829
Bamei	LUXV01092307.1	75536	330067	+	254531
Berkshire	LUXW01071128.1	593167	847858	-	254691
Cross_bred	CM009098.1	154815577	155069781	-	254204
Duroc_Ninghe	CM027458.1	54894060	55149792	+	255732
Hampshire	LUXS01036247.1	947191	1201896	+	254705
Jinhua	LUXY01026424.1	594822	849578	-	254756
Landrace	LUXT01070024.1	597181	849541	-	252360
LargeWhite	LUXX01012913.1	1280845	1535735	-	254890
Meishan_Beijing	CM030389.1	51376450	51631300	+	254850
Meishan	LUXQ01003751.1	596339	850468	-	254129
Pietrain	LUXU01083877.1	595474	848552	-	253078
Rongchang	LUXR01073258.1	596363	850753	-	254390
Tiebtan	AORO02009743.1	298237	556771	+	258534
Wuzhishan	KQ002330.1	3801728	4063371	-	261643

## Sheet: PMEL
PMEL gene and it's proximal flanks (5-kb 5´ flank and 5-kb 3´ flank) sequence candidate
Breeds	Sequence ID	Start	End	Strand	length
Sscrofa11.1	Chr5	21350611	21370609	+	19998
Bama	CM017487.1	18776608	18796921	+	20313
Bamei	LUXV01119821.1	356793	376800	-	20007
Berkshire	LUXW01059876.1	318155	338161	-	20006
Cross_bred	CM009090.1	83157751	83177746	+	19995
Duroc_Ninghe	CM027450.1	24860462	24880212	-	19750
Hampshire	LUXS01019136.1	463883	483879	+	19996
Jinhua	LUXY01096155.1	321506	341512	-	20006
Landrace	LUXT01064938.1	323641	343650	-	20009
LargeWhite	LUXX01053455.1	309854	329958	-	20104
Meishan_Beijing	CM030381.1	26022138	26042144	-	20006
Meishan	LUXQ01002043.1	299856	319854	-	19998
Pietrain	LUXU01029816.1	464529	484549	+	20020
Rongchang	LUXR01082517.1	307977	327979	-	20002
Tiebtan	AORO02040487.1	316188	337249	-	21061
Wuzhishan	KQ003547.1	488284	508641	+	20357

## Sheet: GPR143
GPR143 gene and it's proximal flanks (5-kb 5´ flank and 5-kb 3´ flank) sequence candidate
Breeds	Sequence ID	Start	End	Strand	length
Sscrofa11.1	ChrX	6242296	6276654	-	34358
Bama	CM017501.1	11860495	11894953	-	34458
Bamei	LUXV01043195.1	891614	935578	-	43964
Berkshire	LUXW01005267.1	179775	223832	+	44057
Cross_bred	NPJO01000021.1	2932268	2975954	-	43686
Duroc_Ninghe	CM027464.1	6257922	6302146	-	44224
Hampshire	LUXS01036876.1	401054	445803	-	44749
Jinhua	LUXY01091982.1	178874	223529	+	44655
Landrace	LUXT01067465.1	1183397	1227097	-	43700
LargeWhite	LUXX01001392.1	3424573	3468542	-	43969
Meishan_Beijing	CM030395.1	8806004	8850675	-	44671
Meishan	LUXQ01050830.1	3890014	3933925	-	43911
Pietrain	LUXU01063095.1	179557	224256	+	44699
Rongchang	LUXR01058328.1	1641676	1685356	-	43680
Tiebtan	AORO02000022.1	183441	230576	+	47135
Wuzhishan	KQ004411.1	642792	687214	-	44422

## Sheet: TYR
TYR gene and it's proximal flanks (5-kb 5´ flank and 5-kb 3´ flank) sequence candidate
Breeds	Sequence ID	Start	End	Strand	length
Sscrofa11.1	Chr9	22512047	22609290	+	97243
Bama	CM017491.1	99411316	99508052	+	96736
Bamei	LUXV01004336.1	2244480	2341141	+	96661
Berkshire	LUXW01082185.1	811153	907282	+	96129
Cross_bred	CM009094.1	116521654	116619275	-	97621
Duroc_Ninghe	CM027454.1	16967611	17064811	+	97200
Hampshire	LUXS01002717.1	1485150	1582180	+	97030
Jinhua	LUXY01029165.1	834502	932400	+	97898
Landrace	LUXT01034556.1	1954952	2028261	+	73309
	LUXT01030447.1	5322	18777	-	13455
LargeWhite	LUXX01070751.1	1159031	1240843	+	81812
		3248578	3262265	-	13687
Meishan_Beijing	CM030385.1	117930728	118028534	-	97806
Meishan	LUXQ01073654.1	400673	498384	-	97711
Pietrain	LUXU01070642.1	2027939	2109871	+	81932
	LUXU01032270.1	1	13687	+	13686
Rongchang	LUXR01009744.1	2243035	2340277	+	97242
Tiebtan	AORO02067154.1	655913	753330	+	97417
Wuzhishan	KQ004347.1	1313234	1410755	+	97521

## Sheet: TYRP1
TYRP1 gene and it's proximal flanks (5-kb 5´ flank and 5-kb 3´ flank) sequence candidate
Breeds	Sequence ID	Start	End	Strand	length
Sscrofa11.1	Chr1	209720698	209750141	-	29443
Bama	CM017483.1	275012008	275041483	+	29475
Bamei	LUXV01104928.1	1025177	1054648	-	29471
Berkshire	LUXW01006413.1	140697	170177	+	29480
Cross_bred	CM009086.1	72575824	72605264	+	29440
Duroc_Ninghe	CM027446.1	213697918	213727411	-	29493
Hampshire	LUXS01020091.1	420923	450333	-	29410
Jinhua	LUXY01077015.1	642971	672497	+	29526
Landrace	LUXT01084646.1	141296	170674	+	29378
LargeWhite	LUXX01078610.1	3462880	3492283	-	29403
Meishan_Beijing	CM030377.1	212815475	212844949	-	29474
Meishan	LUXQ01009356.1	1495300	1524731	-	29431
Pietrain	LUXU01012798.1	258101	287556	+	29455
Rongchang	LUXR01060989.1	258220	287743	+	29523
Tiebtan	AORO02000094.1	454081	483504	+	29423
Wuzhishan	KQ003460.1	795451	824926	+	29475

## Sheet: DCT
DCT gene and it's proximal flanks (5-kb 5´ flank and 5-kb 3´ flank) sequence candidate
Breeds	Sequence ID	Start	End	Strand	length
Sscrofa11.1	Chr11	63579865	63652486	-	72621
Bama	CM017493.1	64909742	64982926	-	73184
Bamei	LUXV01051809.1	1	50202	-	50201
	LUXV01101165.1	1	11515	+	11515
Berkshire	LUXW01021228.1	1	53371	-	53371
	LUXW01046842.1	1	13129	+	13129
Cross_bred	CM009096.1	16338369	16412302	+	73933
Duroc_Ninghe	CM027456.1	63989541	64059968	-	70427
Hampshire	LUXS01038790.1	1	49063	-	49063
	LUXS01018662.1	195122	207725	-	12603
Jinhua	LUXY01026458.1	1315959	1380596	-	64637
Landrace	LUXT01033935.1	1	49476	-	49476
	LUXT01075856.1	1508368	1520917	-	12549
LargeWhite	LUXX01054077.1	921549	969323	+	47774
	LUXX01020234.1	1	13130	+	13130
Meishan_Beijing	CM030387.1	16283293	16353222	+	69929
Meishan	LUXQ01067285.1	745194	795295	+	50101
	LUXQ01107294.1	1645897	1656747	-	10850
Pietrain	LUXU01033380.1	616536	668610	+	52074
	LUXU01007673.1	1	11167	+	11167
Rongchang	LUXR01114734.1	876265	926496	+	50231
	LUXR01112238.1	1	11040	+	11039
Tiebtan	AORO02051202.1	777527	831241	+	53714
	AORO02059548.1	1249537	1260199	-	10662
Wuzhishan	KQ004139.1	321420	396472	-	75052

## Sheet: MC1R
MC1R gene and it's proximal flanks (5-kb 5´ flank and 5-kb 3´ flank) sequence candidate
Breeds	Sequence ID	Start	End	Strand	length
Sscrofa11.1	Chr6	176225	187187	-	10962
Bama	CM017488.1	172790820	172801788	+	10968
Bamei	LUXV01061622.1	132647	143617	-	10970
Berkshire	LUXW01089074.1	257278	268244	-	10966
Cross_bred	CM009091.1	165421355	165432314	+	10959
Duroc_Ninghe	CM027451.1	89863	100825	-	10962
Hampshire	LUXS01008046.1	133885	144849	-	10964
Jinhua	LUXY01061329.1	1112314	1123283	+	10969
Landrace	LUXT01038781.1	259025	269991	-	10966
LargeWhite	LUXX01032334.1	3322722	3333688	+	10966
Meishan_Beijing	CM030382.1	319451	330406	-	10955
Meishan	LUXQ01133276.1	72756	83724	-	10968
Pietrain	LUXU01041741.1	134211	145177	-	10966
Rongchang	LUXR01114114.1	133374	144343	-	10969
Tiebtan	AORO02015305.1	140866	151835	-	10969
Wuzhishan	KQ004366.1	211378	222925	-	11547

## Sheet: EDNRB
EDNRB gene and it's proximal flanks (5-kb 5´ flank and 5-kb 3´ flank) sequence candidate
Breeds	Sequence ID	Start	End	Strand	length
Sscrofa11.1	Chr11	50068300	50107879	-	39579
Bama	CM017493.1	51306762	51346339	-	39577
Bamei	LUXV01118226.1	23343	63076	-	39733
Berkshire	LUXW01067047.1	2266610	2306144	+	39534
Cross_bred	CM009096.1	30014888	30054355	+	39467
Duroc_Ninghe	CM027456.1	50360089	50399733	-	39644
Hampshire	LUXS01022446.1	2719196	2758656	+	39460
Jinhua	LUXY01059193.1	2721405	2761183	+	39778
Landrace	LUXT01093157.1	1667015	1706556	+	39541
LargeWhite	LUXX01008289.1	278266	317834	+	39568
Meishan_Beijing	CM030387.1	29751428	29790957	+	39529
Meishan	LUXQ01009401.1	654805	694120	+	39315
Pietrain	LUXU01042817.1	319439	358985	+	39546
Rongchang	LUXR01084289.1	152483	192025	-	39542
Tiebtan	AORO02070657.1	391099	430694	+	39595
Wuzhishan	KQ004002.1	3986677	4026265	-	39588

[truncated: 10 more sheets: MLPH, OCA2, SLC24A5, SLC45A2, Rab27a, Rab32, Rab38, KIF13A, Spire1, Spire2]
