# Supplementary material for: Retrotransposon Insertion Polymorphisms (RIPs) in Pig Coat Color Candidate Genes
Source: Animals (Basel). 2022 Apr 8;12(8):969. doi: 10.3390/ani12080969 (PMC9031378; doi:10.3390/ani12080969)
Supplement: Supplementary file 1 [file animals-12-00969-s001.zip › Table S2. hair_color_genes_SVs_prediction.xls]

## Sheet: hair color gene RIP prediction
ASIP	Breed	insertion type of the left variety against Duroc	Lenth/bp	Duroc Start	Duroc End	Local varieties Start	Local varieties End	Repeat Masker annotation	Primer name	Primer-Forward	Primer-Reverse	Product length	RIP
1	LargeWhite、RongChang、Landrace、Tibetan	deletion	296	37551	37822			SINE/SINEA	asip-1-7.20.21	GCAGGAAATTGTTAATCACAG	TCTTTGTCCAGCAGGATCAGA	525
2	MSBJ	deletion	133	40147	40280			L1other	asip-10-7.26.21	GACATTGTGAAATAAGCCAGT	GATGAAGAAATCAAAGCACGA	400	√
3	Bamei、Hampshire	deletion	181	42749	42930			SINE/SINEA	aisp-2-7.20.21	TGTAGCTCCGATTGGACCCT	AGGCTTATCTCAACCATCT	504
4	Berkshire	insertion	327			48724	49051	SINE/SINEA	asip-3-7.20.21	TTAGTGTGCTTGATGTTGACC	GGGCTGAAGAATTCAATAACTCA	519
5	MSBJ、Bamei	insertion	3198			71205	74403	LTR/ERVIII	asip-4-7.20.21	TAGTGTAGGTTGCAGACGC	ACATACTTGCAAAAATCCCAA	3408
6	MS	deletion	258	74260	74518			SINEA	asip-11-7.26.21	AGATTATAGCGATTGTTGCAAA	CAACAACAGATCCGAGCCA	569
7	Berkshire、Duroc	insertion	332	77299	77631			SINEA	asip-12-7.26.21	CTGAAACTACTGAGAGCAAT	AGTAAAGTCTTAGGAGCAAT	566	√
8	Wuzhishan、Hampshire	deletion	500	86356	87338			LINE/L1B & SINEA	asip-6-7.20.21	AAACTGACAAGCTTTTGCAC	CATGTATTACTTCTCTTGTGGC	1362
9	Wuzhishan、Barkshire、Duroc	insertion	616	116148	116764			SINEA	asip-13-7.26.21	CTTTGTCTGGTTTTGGTATCAGG	ACTACTACAAGCAACTATATGCC	849
10	Berkshire、Bama、Hampshire、Landrace	insertion	588			132241	132829	ERVIII & SINEA	asip-14-7.26.21	TGAGCCCAGCCAGAGTCAC	ATTCCCAAGCCATAAGAGTGC	892
11	Wuzhishan	insertion	99			139996	140095	SINEA	asip-15-7.26.21	GATTTAAATGATCTCTAGGCTT	GAATTAGAGCTACAGATGCC	397
12	Hampshire	deletion	141	144192	144333			SINEA	asip-16-7.26.21	TATGCTGAAGATCCTAGCCAA	TCTATGTCCCTGTGACGGTT	510
13	Pitran	deletion	252	170680	170932			SINEA	asip-17-7.26.21	ACTAGGATAGGCAGTTATGACGA	TGTATTCTCCTTGCTCGCTGGT	500
14	Rongchang	insertion	280			64720	65000	SINEA & L1A & SINEA	asip-18-7.26.21	TGGTCTAATTGGAGATACAGC	CAGGGAACACATGAACCAC	548
KIT	Breed	insertion type of the left variety	Lenth/bp	Duroc Start	Duroc End	Local varieties Start	Local varieties End	Repeat Masker annotation	Primer name	Primer-Forward	Primer-Reverse	Product length	RIP
1	Wuzhishan	insertion	254			3520	3774	SINEB	kit-3-7.26.21	AGTTATAAATTTTGGCTGCTAC	TAAATCAGTGAAACACCCCT	544
2	Tibetan	insertion	288			47938	48226	ERVI & SINEA & ERVI	kit-4-7.26.21	TGGTGTAGGTCACAGATGC	CCTGGAAATCACAGAGTACCTT	587
3	Pitrain	deletion	118	47154	47272			ERV I	kit-5-7.26.21	GGATTCTTAACCCACTGTGTCA	CTTGGATCTGGCATTGCTA	404
4	Wuzhishan、jinhua、MSBJ、MS、Rongchang、Tibetan	insertion	351			66929	67280	SINEA	kit-6-7.26.21	CATGACAGGAACTCCAAGTGC	AAAAGAGCCAAGTGGATGATCAG	541
5	Bamei	deletion	470	66658	67128			SINEB & ERV I & SINEA	kit-7-7.26.21	TTAAGGATCCATTGTTGCCAT	GAGCCCTTTTCTCTAGACC	704
6	Meishan、pitrain、jinhua、wuzhishan、Rongchang	insertion	0			86543	86543	SINEA	kit-8-7.26.21	TGTCAAGGGCTTCAAGTTTCC	GAAACCTACCCGATGGCAAA	468
7	MS、Bamei、Bama、Jinhua、Wuzhishan、Rongchang、MSBJ、Tibetan、Berkshire	insertion	311			97826	98137	SINEA	kit-9-7.26.21	CATAAGATAACATGCAAGGCTA	GTCAATGCGTGAAACAACC	518
8	Bamei、Tibetan	deletion	300	99224	99524			ERVII & SINEA & ERV I	kit-10-7.26.21	TCTTATCTCCCCAAAAGTCCC	GTTAAGGATCCAGCATCACCA	527
MITF	Breed	insertion type of the left variety	Lenth/bp	Duroc Start	Duroc End	Local varieties Start	Local varieties End	Repeat Masker annotation	Primer name	Primer-Forward	Primer-Reverse	Product length	RIP
1	Largewhite、Berkshire	insertion	94			3156	3250	SINEA	mitf-6-7.29.21	ACTTTGCCTCTTTCTTTACTGTT	CATCTCCCAGCTGAAACCAT	420	√
2	pietrain	insertion	319			8120	8439	SINEA	mitf-1-7.22.21	CATCCTCAGGAGCTAGCAT	TGAGGAAATGTTGCCAACCC	544
3	Wuzhishan	insertion	117			19268	19385	SINEA	mitf-7-7.29.21	CTGTTCTTATTGTAGACTGCTT	TTCAATCTCTGGCCTTGCT	518
4	Landrace、Berkshire、Jinhua、Tibetan	deletion	100	46593	46694			LTR/ERV3	mitf-2-7.22.21	CTCTCCAAAGTGAATGTGC	TACAGCTCCGATTAGACCC	472
5	MS	deletion	363	79361	79724				mitf-8-7.29.21	ATTATTTCAGTTAGATAGGAGCA	CAGCCAAGACATAATCAACC	615
6	Wuzhishan	deletion	156	96782	96938			SINEA	mitf-9-7.29.21	GACAAACGCTGCATATAGTCAA	TCAAGAGGCAAACAAGTCTGA	407
7	Jinhua	insertion	278			104605	104883	SINEA	mitf-3-7.22.21	CCATACTAAAACATGGCGATT	TATCTGGCACAAGGTCTAGC	500	√
8	MS & Wuzhishan	deletion	170	124088	124258			L1 B	mitf-10-7.29.21	CTCTTAAAATCACATAAGCAGG	ACTTATGATGGAACACGTA	321
9	Tibetan	insertion	907			182759	183666	SINEA	mitf-4-7.22.22	AGATGCTTAATTATTTTTACATT	GTAAGCAGAGTACAAGCAA	1157
10	wuzhishan	insertion	309			193741	194050	L1 & SINEA	mitf-11-7.29.21	GAAGCTAAAAGACAGGCAAT	TACAGCTCCGATTAGACTCC	665
11	MS	deletion	316	204174	204490				mitf-12-7.29.21	GTCTCCTAATTTGTCCCCT	TAATTTAACATGCCCATCCTCG	585
12	Pietrain/landrace	deletion	2273	229905	232178			SINEA/SINEB	mitf-5-7.22.22	TCAAATTTCTGGCTTTACCTG	ACTGATGAGTATTTAGGCTAT	2571
PMEL	Breed	insertion type of the left variety	Lenth/bp	Duroc Start	Duroc End	Local varieties Start	Local varieties End	Repeat Masker annotation	Primer name	Primer-Forward	Primer-Reverse	Product length	RIP
1	wuzhishan & Bama	insertion	310			17941	18251	SINEA	pmel-1-7.29.21	TCTCAGCTCCCAGTTCCAC	GTATAAGTCTCAGATGTGCCT	542
GPR143	Breed	insertion type of the left variety	Lenth/bp	Duroc Start	Duroc End	Local varieties Start	Local varieties End	Repeat Masker annotation	Primer name	Primer-Forward	Primer-Reverse	Product length	RIP
1	wuzhishan	insertion	982			1718	2700		GPR143-1-7.29.21	GGGATCAAACCTGCAACCTC	ACCTTATCCACCCTTTCACC	1266
2	Duroc、pietrain、Hampshire、D-Ninghe、Bama	insertion	417	2234	2651			SINEA & ERVIII	GPR143-2-7.29.21	CAGATGCTTTTGACATGGCAG	TGTACCCAGGTTGTATTCCTT	681	√
3	MS	deletion	1343	5739	7122			SINEA & ERVII	GPR143-3-7.29.21	CACAGCCATTTCCAAAACGA	TGAACATATGCCAATGATCCG	1514
4	D-ninghe、Hampshire、Pietrain、Bama、MSBJ、Jinhua、Wuzhishan、Berkshire	insertion	464			9046	9510	ERVI & ERVIII	GPR143-4-7.29.21	TCACCTAAGCCAGAACCCTA	CAATGCTGGATCCTTACCC	687
5	Tibetan	insertion	142			21778	21920	ERVI & SINEC & ERV I	GPR143-5-7.29.21	TACTCGTTGGGTTTGTTACCG	CTTAACCCACTGAGTGAGG	534
6	Tibetan、LargeWhite、MSBJ	insertion	323			23011	23334	ERVI & SINE & ERV I	GPR143-6-7.29.21	CCCCTGTGCCTACCAATAGCAA	CAGGGGAACCCAACACCAC	555	√
7	Landrace、LargeWhite、Cross-bred、Wuzhishan、Bama、Duroc-Ninghe	deletion	300	32569	32871			SINEA & L1A	GPR143-7-7.29.21	CTCATTCTTCCCCAATCCCT	AATTGTGGGGAAAATAGAGCATT	661	√
MLPH	Breed	insertion type of the left variety	Lenth/bp	Duroc Start	Duroc End	Local varieties Start	Local varieties End	Repeat Masker annotation	Primer name	Primer-Forward	Primer-Reverse	Product length	RIP
1	wuzhishan	insertion	2663			2039	4702	L1	mlph-1-08.01.21	TACCGATTCAGAACAATCCA	TGGTTATTGTAAATCATGCTG	2851	√
2	Tibetan	insertion	73			2993	3066	L1	mlph-2-08.01.21	ATCATACAATATCATTTGTGGAA	TCAATAGGTTAAGGATCCAGC	417
3	Tibetan	insertion	1079			9685	10764	ERVII & SINEA	mlph-3-08.01.21	ACTGTTTTGAGGCGTTTAACCA	TTAAGGATCCGGCATTGACA	1245
4	Tibetan	insertion	1645			13597	15242	SINEC	mlph-4-08.01.21	AGAGCACGCACTTTGAGTAGC	GCCTGGGAACCTCTGCTTGTT	1792	√
5	Largewhite	insertion	132			16618	16750	SINEB & ERV I	mlph-5-08.01.21	GACAAAACCTGTGCTATGGA	GCATACTACTAGAGTTCCCA	408
6	Berkshire、Bama、Tibetan、Rongchang、jinhua、MS、MSBJ	insertion	366			20222	20588	SINEA	mlph-6-08.01.21	TACAGCTCCGATTCAACCC	CTCTCCTGAAGTCCCGAAC	544
7	Duroc、Hampshire、Pietrain、D-Ninghe、Landrace	insertion	294	21695	22121			SINEA	mlph-7-08.01.21	AATATGACTTGCTGAAGGCTC	TTCCAGACCCACTGCGATA	772	√
8	Hampshire、LargeWhite、Duroc、Pietrain、MS	insertion	2591			36637	39171	L1	mlph-8-08.01.21	CTCCATTGATTTGCCTGTTCCG	AGATCACTGCCTCTTGTACGA	2673
9	Berkshire	insertion	291			53890	54181	SINEB	mlph-9-08.01.21	CTAAGGACCCAGCCGCAAA	TGACTAGGAACCATGACGTTG	526
10	Tibetan	insertion	254			59210	59464	SINEA	mlph-10-08.01.21	AGCTCAGGAAGGTGCCACG	GCTCTTTCCTGAGACGCTA	498
11	Jinhua	deletion	162	55346	55508				mlph-11-08.01.21	TGTCACAGCTCTAGCGTCT	CTCATGCGACTTTGGGCCTA	502
TYR	Breed	insertion type of the left variety	Lenth/bp	Duroc Start	Duroc End	Local varieties Start	Local varieties End	Repeat Masker annotation	Primer name	Primer-Forward	Primer-Reverse	Product length	RIP
1	Bamei	insertion	297			310	607	SINEA	TYR-1-08.01.21	CAATTGTTTGTGGCAAGACT	GGCGATTATTGCAGTAACCC	553	√
2	Rongchang、Wuzhishan、Berkshire、Hampshire、D-Ninghe	insertion	267			16173	16440	SINEA	TYR-2-08.01.21	TCAGGCAGATTTTCTAACAGT	AGCATACTAGACTATGTGCAA	530	√
3	MSBJ、D-Ninghe、Tibetan、Jinhua	insertion	331			27502	27833	ERVI & SINEA	TYR-3-08.01.21	TTAGGTATTTCAGGACACGAT	TTTCACGTCTTGAGCCATC	610	√
4	Bamei、Tibetan、Cross-bred、Wuzhishan、Hampshire、MS	insertion	279			38889	39168	ERVI & SINEA & ERVI	TYR-4-08.01.21	ACCTAATAGTTTGGATCGCTTT	TAGCCATTTGAAGCAACATGGA	527	√
5	Bamei、Tibetan、Bama	insertion	958			76347	77305	SINEA	TYR-5-08.01.21	TGGGAATAAAATATCTATCCAGC	TGCAGTGGAAACAAATCTGAC	1042
6	MSBJ、Jinhua、Wuzhishan、Cross-bred、Tibetan、Bama、Rongchang、Bamei、Hampshire	insertion	312			80728	81040	SINEA & ERVI	TYR-6-08.01.21	CACAGCAATGCAGGATGTCT	ACAAGGACATACTGTATAGCAC	636	√
7	Berkshire、D-Ninghe	deletion	287			83352	83639	ERV III	TYR-7-08.01.21	CTAGGCTATGACTACAGCTAC	AATGCCCTGTATTAAGCAGA	534	√
EDNRB	Breed	insertion type of the left variety	Lenth/bp	Duroc Start	Duroc End	Local varieties Start	Local varieties End	Repeat Masker annotation	Primer name	Primer-Forward	Primer-Reverse	Product length	RIP
1	MS	insertion	86			11143	11229	SINEA	EDNRB-1-08.21	GCCCAGAAATGTCAACACGAA	GCTTTTATTTCCAGCGTGGT	413	√
2	Tibetan	deletion	102	8224	8326			SINEA	EDNRB-2-08.21	TAGCCTAGGAGTTCCCGTCA	CCCAAGACTAGCTTTAGGCAA	431
DCT	Breed	insertion type of the left variety	Lenth/bp	Duroc Start	Duroc End	Local varieties Start	Local varieties End	Repeat Masker annotation	Primer name	Primer-Forward	Primer-Reverse	Product length	RIP
1	Wuzhishan、Landrace、Pietrain、MS、Hampshire、Bamei、Berkshire、Rongchang		425	7452	7877			ERVII & SINEB & ERV	DCT-1-08.02.21	TATCTGGAATGATAAACAGC	TATTGCCTTTGGAATGGAT	702
2	Pitrain	insertion	245			19381	19626	SINEA & ERV & SINEA	DCT-2-08.02.21	GTTGACTCTCTTTAACACCCTC	GCTAGGGGCTGAATCAGAC	532
3	Bama	insertion	1266			39415	40681	SINEA & ERV & SINEA	DCT-3-08.02.21	GTTAGATAGTTGAATTAACGTCC	TAGCACGGGGAACTACACTC	1565	√
Spire2	Breed	insertion type of the left variety	Lenth/bp	Duroc Start	Duroc End	Local varieties Start	Local varieties End	Repeat Masker annotation	Primer name	Primer-Forward	Primer-Reverse	Product length	RIP
1	Duroc、Tibetan、Largewhite、D-Ninghe、Cross-bred、Pietrain	insertion	577	2129	2706			SINEA		ATCGAACCCACATCCTAGCG	AGGCGATGAGAGGAAAACGC	831	√
2	Tibetan	insertion	1941	33739	35680			SINEA & ERV	Spire-2-08.02.21	CTTGGAAGGGTCATCTTCAGGC	CAAATCCCAGCCGCGTCTGA	2162
3	Duroc、Cross-bred、D-Ninghe、Hampshire	insertion	343	36224	36567			ERV I & SINEA	Spire-3-08.02.21	AATGCTGGATCCTTAACCCC	CAAGTTTCCATCCTCCACGTT	505
SLC24A5	Breed	insertion type of the left variety	Lenth/bp	Duroc Start	Duroc End	Local varieties Start	Local varieties End	Repeat Masker annotation	Primer name	Primer-Forward	Primer-Reverse	Product length	RIP
1	Bama	insertion	310			28735	29045	SINEA	SLC24A5-1-08.02.21	GTAAAGAGTGAAACTATCCCC	TTTTGATAAGCCCTTTGACT	542	√
SLC45A2	Breed	insertion type of the left variety	Lenth/bp	Duroc Start	Duroc End	Local varieties Start	Local varieties End	Repeat Masker annotation	Primer name	Primer-Forward	Primer-Reverse	Product length	RIP
1	Tibentan	insertion	867			1722	2589	L1 & SINEB	SLC45A2-1-08.02.21	CTCGTTGAAACATTTTAGGCTC	CGGGACAATTTAGTGATAAAGGA	1103
2	Duroc、D-Ninghe、Wuzhishan、Landrace、LargeWhite、Hampshire	insertion	287	4714	5001			ERV I & III	SLC45A2-2-08.02.21	TTCTGTATCATTTAGTCTGCTAT	TGAATAATGAAGCAGATCTAACC	500
3	Landrace、Tibetan	insertion	494			13252	13746		SLC45A2-3-08.02.21	TGGATGCTCAAAATGGCAAT	CTTTAAGCTCCCCAGTCTGT	755
4	Pietrain	insertion	134			21395	21529		SLC45A2-4-08.02.21	TGTTGATACTTCTTGGCACA	AGGCAAGAATATACAATGGAA	483
5	Bama、MSBJ、MS、Bamei、Jinhua、Wuzhishan、Pietrain、Berkshire、Large White、Landrace、Tibetan	insertion	1927			29385	31312	ERV I & III	SLC45A2-5-08.02.21	GACCTACACCACAGCTCAT	AGGGTTTATAATTATGCCTGA	2160
6	Tibetan	insertion	208			35651	35859	SINEA	SLC45A2-6-08.02.21	TTTGTTTCCACTGCGCCAT	CTCTGCCAGGAAGAAATATGTG	462
7	wuzhishan	deletion	552	34895	35447			SINEA & ERV II	SLC45A2-7-08.02.21	GCCACCTCTGCTATCCTCA	ATGAACAAAAGGCAAGAACGA	760
8	Tibetan	insertion	1232			48511	49743	SINE & ERV	SLC45A2-8-08.02.21	TCCTGTGGCTGTGGTGC	CTTGGGAAGCTCTGGCTG	1511
9	Rongchang	deletion	207	47401	47608			SINE	SLC45A2-9-08.02.21	ATTTTCCCTTTCTTATTCAAA	CATGAAAACAATAATACTACCAC	524
Rab27a	Breed	insertion type of the left variety	Lenth/bp	Duroc Start	Duroc End	Local varieties Start	Local varieties End	Repeat Masker annotation	Primer name	Primer-Forward	Primer-Reverse	Product length	RIP
1	Bama、Tibetan、Bamei	insertion	326			11142	11468	SINEA	Rab27a-1-08.03.21	TCTGGCACGTTACCCATGAGA	CATGATCAATGCATCGCCTA	645	√
2	Jinhua	deletion	457	27913	28370			SINEA	Rab27a-2-08.03.21	CTTTAGTGGCATCTATCTGCT	CCATTAGACCACCTCTCGGA	693
3	Bamei	deletion	1020	44490	45510			SINEA	Rab27a-3-08.03.21	TGGGAACCTCTATGTGCCTTG	GCACATCTTATATTTCACAGTCT	1245
4	Wuzhishan	insertion	332			45863	46195	SINEA	Rab27a-4-08.03.21	AGTTAAGAAAGCACATACACA	CACTTCTATCGTGGATGCTA	857
5	Pietrain、Rongchang	deletion	214	50067	50281			ERV & SINA	Rab27a-5-08.03.21	GATTTTCAGGCTTTATTGGGA	TGTATAGCAGAAGTTGACACA	536
6	MSBJ、Bama、Tibetan、Bamei	insertion	731			51712	52443	SINEA & SINEC	Rab27a-6-08.03.21	TGATACCCTTTTGACTTGGA	AATATGCGTCTATGAAGGTC	878
Rab32	Breed	insertion type of the left variety	Lenth/bp	Duroc Start	Duroc End	Local varieties Start	Local varieties End	Repeat Masker annotation	Primer name	Primer-Forward	Primer-Reverse	Product length	RIP
1	Wuzhishan	deletion	139	12980	13119			SINEA	Rab32-1-08.03.21	TGCCTCTTTTCCTTTATAGCTT	CAGTTTACAGTTACAATCCCA	500
2	Bamei	insertion	324			22384	22708	SINEA	Rab32-2-08.03.21	TCCCAAGCACAAGATATTGCAT	GATCCCTGGCTTCACTCAG	586
Rab38	Breed	insertion type of the left variety	Lenth/bp	Duroc Start	Duroc End	Local varieties Start	Local varieties End	Repeat Masker annotation	Primer name	Primer-Forward	Primer-Reverse	Product length	RIP
1	Hampshire、LargeWhite、Landrace、MS、Berkshire	insertion	343	9774	10117			SINEA	Rab38-1-08.03.21	TAAGGATTTGGCATCATCACT	AATAAGCTGCCAAATACTAACTG	571	√
2	Hampshire、Tibetan、Pietrain、Bamei	deletion	3013	11542	14555			L1D	Rab38-2-08.03.21	GATAGCAGGAAAGTAAATCAC	TGATAATTTCTGCTGTACAAC	3255
3	LargeWhite、Landrace、Hampshire、Berkshire	insertion	293			62063	62356	SINEA	Rab38-3-08.03.21	ATGCTGTCATGTAATGTATGGGA	TCTTTATGCCTCTGCTCGGAA	656	√
4	Jinhua、Bamei、Pietrain、LargeWhite、Wuzhishan	deletion	217	64841	65058			ERV & SINEA	Rab38-4-08.03.21	TGCACTTGATCTTAGAAACCAT	ATTTGGTTATCAGTTGTGCAT	539
OCA2	Breed	insertion type of the left variety	Lenth/bp	Duroc Start	Duroc End	Local varieties Start	Local varieties End	Repeat Masker annotation	Primer name	Primer-Forward	Primer-Reverse	Product length	RIP
1	Berkshire、Rongchang、Jinhua、Bamei、MS	deletion	223	12839	13062			SINEA	OCA2-1-08.03.21	ACTTGATGTTGTCCTAGAGGTTC	AACACATAGGAGTTCCCGTC	517
2	Wuzhishan	insertion	202			19188	19390	SINEA	OCA2-2-08.03.21	CTTTTTACTTTCATGATGCTC	TATCCAGTGAAAACATCCCC	645
3	Tibetan	insertion	335			34271	34606	SINEA & ERV Ｉ	OCA2-3-08.03.21	ATTTCTAGATTGCTTTGGGTA	GTTGTGGGTTCAATCCCTG	703
4	D-Ninghe	insertion	111			37845	37956	L1	OCA2-4-08.03.21	TGTTTTAAATTGTTGGTCTCT	GCTCTCATTCAGATTTGATGT	400
5	LargeWhite	insertion	113			41337	41450	L1A	OCA2-5-08.03.21	GGAATAGTATCATGTCATCTGC	AAAACCCATATGATCCTCT	460
6	Berkshire、Pietrain	insertion	329			42737	43066	ERV1	OCA2-6-08.03.21	ATGGAAGAGAGTAATACAGC	TTTTAAAGAGCCCAGTCCT	633
7	MS	insertion	284			60262	60546	SINEA	OCA2-7-08.03.21	GCCACCAGATTTGATGTGCTT	CCTCTCTCCTGCATCCCAC	619	√
8	Tibetan	insertion	283			72032	72315	L1B	OCA2-8-08.03.21	TTAGCATCCATGAGGGCTTG	GCCCAGAAGACCTACTCAC	568
9	Duroc、LargeWhite、Tibetan、MSBJ、Cross-bred	insertion	316	110468	110784			SINEA	OCA2-9-08.03.21	CAATGCCAGATCCGAGCCA	CAAAGGAGAAATCAATATGGGAA	587
10	Wuzhishan、jinhua、rongchang、Hampshire	insertion	339			152526	152865	SINEA	OCA2-11-08.03.21	TTTGTATTTCCCCTTTATCCAAG	ATTTATATGGAACTATACCCTGC	578	√
KIF13A	Breed	insertion type of the left variety	Lenth/bp	Duroc Start	Duroc End	Local varieties Start	Local varieties End	Repeat Masker annotation	Primer name	Primer-Forward	Primer-Reverse	Product length	RIP
1	Bama	insertion	282			3298	3580	SINEA	KIF13A-1-08.03.21	CCTAGTCGGGTTTGTTATCGC	ACAGAGGCAAGATGACTTAGCA	547
2	Bama、Bamei、Jinhua	insertion	304			14230	14534	SINEA	KIF13A-2-08.03.21	ATTATAAATGACCGGGAGCATC	CTCTCAAGCCAAGCTATGGGA	610	√
3	Berkshire、Cross-bred、LargeWhite、D-Ninghe、Hampshire、Landrace	insertion	312			19603	19915	SINEA	KIF13A-3-08.03.21	GCGCTGAATAAAGGACACTC	TCTGCAACATGGTAAACACT	608	√
4	Berkshire、Cross-bred、LargeWhite、D-Ninghe、Hampshire、Landrace、Pietrain	deletion	354	29654	30008			ERV I & SINEA & ERV I	KIF13A-4-08.03.21	TAAACAAAGTGGTCTTGGCT	CATCAAACTTGCTAAGGGAC	662	√
5	Wuzhishan	insertion	143			35940	36083	ERV I & SINEA & ERV I	KIF13A-5-08.03.22	ATTTCTTTTTGGGGTGTTGA	CGTCCACTCTACATGTCTGC	480
6	Rongchang、Bamei	deletion	264	41458	41722			ERV II & SINEA	KIF13A-6-08.03.22	ATTTTAAATGATGCTACCGACA	AAGCCTCTGCAGTGACAAC	520
7	Bamei、Wuzhishan、Bama、Tibetan、MSBJ	insertion	286			47252	47538	SINEA	KIF13A-7-08.03.22	GTGCAATACATTTTGTCTGACTG	TAACTGCTGTTTGATTTGGT	581
8	MSBJ	deletion	341	48937	49278			SINEB	KIF13A-8-08.03.22	CTTGGATCCCGCATTGCTA	CATTCATTTTGACATACGTGG	674
9	Pietrain	insertion	231	52238	52469			SINEA	KIF13A-9-08.03.23	AGGCTATGTTACAATCACTTGG	TATAGCTTCAATGTGACCCCT	642
10	Tibetan	insertion	113			55676	55789	ERV I	KIF13A-10-08.03.23	ACTGGTTGGTATTTCCCATT	CTCATCTGCAACCTACATCACA	404
11	Tibetan、Bama、Pietrain、D-Ninghe、Hampshire、LargeWhite、Bamei、Wuzhishan、Rongchang、Landrace	insertion	394			62128	62522	SINEA	KIF13A-11-08.03.22	CCTAGCCACTGAACTATCACT	CAACCCCAGATCCTTAATCCA	672
12	Tibetan	insertion	601			65460	66061	SINEB & ERV I & SINEB	KIF13A-12-08.03.22	GGTTTTTAGCTACCTGGGAC	CCTAGCAGCTTATTTTATACAGA	1028
13	Rongchang、Bama	insertion	370	73952	74322			L1B & SINEA & ERV I	KIF13A-13-08.03.22	GGCAGCCCCTGTTTCCAAG	ACACGTAGAACGATTGGCACA	699
14	Duroc、Hampshire、Pietrain、Hampshire、Bamei、Cross-bred	deletion	2158	91239	93397			ERV II & L1	KIF13A-14-08.03.22	ATTCTATTAATAATCACCGTCT	CAAAAGCCATTCTAAGAGGA	2276
15	Landrace	insertion	176			99742	99918	ERVI & SINEA	KIF13A-15-08.03.23	AAATAAATATCTGGCTCAT	AATTGCACTTCAGATGGTA	570
16	Cross-bred、LargeWhite、MS、Tibetan、Bamei、Bama、MSBJ、Wuzhishan	deletion	301	101438	101739			ERV III	KIF13A-16-08.03.23	CGACATTAATCTGGTAGGCTC	CTTCTGCCAGAGTAACCGT	578
17	MS	deletion	745	104647	105392			ERV III	KIF13A-17-08.03.23	CATGTGCCAAAGTTAAAGCC	CAGTGGTTAATGAATCCGACT	899
18	D-Ninghe、Pietrain、Hampshire	insertion	320			107925	108245	L1B	KIF13A-18-08.03.23	TTCAGATTTGACCCCTAGCC	GCACCTTGTTGTTTATCCATCC	689
19	Landrace	insertion	255			111754	112009	SINEA	KIF13A-19-08.03.24	GTATGCATTAAGAAGTCCCC	ACTCCTAATAGTTTATTTCGTCT	596
20	Duroc、D-NH、Berkshire、Tibetan	insertion	304	118519	118823			SINEB & SINEA	KIF13A-20-08.03.24	GAAGCCTGTGGACATTCCC	CATGTGGCTTCCTCTCATCTG	625	√
21	Rongchang	deletion	226	131996	132222			ERV I & SINEA	KIF13A-21-08.03.23	GAACATCCTTTTACAGGGGTC	CTATCAAGTAGCTGAGTTTAGCA	612
22	Tibetan、Wuzhishan	insertion	1650			146720	148370	L2 & SINEA	KIF13A-22-08.03.23	CATTCAGGTTCATTTTGGAA	CGTCCCTGTCCACTACCAG	1959
23	MSBJ	insertion	371			146318	146689	L1	KIF13A-23-08.03.23	GCGCTTTTCTGAGAACTCATC	GAGTCTGCAACCTACACCAC	605
24	Bama、MS、Wuzhishan、Tibetan、Hampshire、Jinhua、Rongchang、Landrace	deletion	306	148733	149039			SINEA	KIF13A-24-08.03.23	ACAGCAACGCAGGATCCAA	ACAAGATTCTTTCCCTTAGGAGT	600
25	MSBJ	insertion	237			154938	155175	L1D	KIF13A-25-08.03.24	CTAGAGAAAAGCAGATCAGT	CGTCTCTGAAAATGGCAAG	622	√
26	Tibetan	insertion	332			165122	165454	SINEC SINEB & ERV II	KIF13A-26-08.03.24	ATTTCTTAAGCTGCGTAT	TTCCAGTTATATCAACCGACCA	685
27	Tibetan	insertion	782			169904	170686	SINE	KIF13A-27-08.03.24	CTTGGCCTGGGAACTTCTG	CTGAAGCTCCAATTCAACC	977
28	MS、Wuzhishan	deletion	1244	164152	165396			SINE C & ERV I SINEA	KIF13A-28-08.03.24	CTACTGTTGATCATACTGCAA	TATAGTCTCAGCTGGTTCCT	1472
29	Landrace	insertion	176			175641	175817	ERV I	KIF13A-29-08.03.25	AATCCCACAGGTAGGTTCT	GTCTCTGCCCTTGCTCAGT	453
30	Wuzhishan	deletion	1302	175299	176601			SINEA & ERV III & SINEA ERV III	KIF13A-30-08.03.25	GAATAGTTCTTCAGCACGGAA	CTCAAGGCTCCTCTAGGTC	1594
31	Bama	insertion	152			175992	176144	SINEA	KIF13A-31-08.03.24	AGCAGAAACAAATCTAATTAGGA	GCTCCCGCAGTTTTGTCAG	533
32	Bama、MS、Tibetan、Hampshire、Jinhua、Bamei、MSBJ、Pietrain	insertion	314			180567	180881	L1A & SINEA & ERV I	KIF13A-32-08.03.24	TTTTGGGAACCATACCTTT	TTCGTAACCACCAAGCCTT	702
33	Wuzhishan	insertion	386			189410	189796	SINEA & L1 & SINEA	KIF13A-33-08.03.24	TGAGCAAACCTACTGTGGCA	TCACATGGACGACTGTCTC	721	√
34	MS	deletion	201	195630	195831			SINEA & ERVI & SINEA	KIF13A-34-08.03.24	GTTAAGAACCCGATGTAGTCT	CTAATTGGAGCTTTAGTTGCC	525
35	MS	deletion	592	196000	196592			SINEA	KIF13A-35-08.03.25	TTAAGGATCTAGTGTTGCCAT	TCCAACAGCCCGCTACTGA	852
36	Landrace、Rongchang、Wuzhishan、Jinhua、MS	deletion	437	203450	203887			L1A & ERV I	KIF13A-36-08.03.25	TTCAGCTTTCTTTTCCTACCA	CAGTGGTTAATGACTCCGA	726
37	Bamei、Wuzhishan、Bama、Tibetan、Rongchang	insertion	282			223472	223754	ERV III	KIF13A-37-08.03.25	AAGAGTGCATTTTATAGACAGAC	GATTGTATCTGGCCTTTACCC	537	√
Spire1	Breed	insertion type of the left variety	Lenth/bp	Duroc Start	Duroc End	Local varieties Start	Local varieties End	Repeat Masker annotation	Primer name	Primer-Forward	Primer-Reverse	Product length	RIP
1	D-Ninghe	insertion	322			1786	2108	ERV I & SINEA & ERV II	Spire1-1-09.09.21	CCACGTCTGTGACCTATGC	TTGAACCCACAACCTCATGC	650
2	Tibetan	insertion	384			13594	13978	SINEB & L1	Spire1-4-09.09.21	TAAGGGCAACTCCAAATGCG	AGTTTAGTTAACAGTAATGTGC	529
3	MS、D-Ninghe、Berkshire、Landrace、Rongchang、Hampshire、LargeWhite	deletion	344	16335	16679			SINEA & ERV I	Spire1-5-09.09.21	GCTGTGGCTTAGATTTTGTCTC	CATCCTTGGCCTCACTCAG	656
4	Bama	insertion	254			16726	16980	ERV I	Spire1-6-09.09.21	CCAGAGCCACAGCAACACG	GCAGGTACAATTTGACCCCTA	510
5	Tibetan	insertion	961			18434	19395	SINEB & L1 & ERV I & L1	Spire1-7-09.09.21	TACCTACACCACAGCTCAT	CAGCTCTAATTTAACCCCTG	1195
6	Bama	insertion	306			20745	21051	SINEA	Spire1-8-09.09.21	GTCGAACCTGGATCCTCAT	CACAGGAACTCCCATTAGACA	673
7	Tibetan、LargeWhite、Wuzhishan、Landrace、MS、Berkshire	deletion	1661	26302	27963			ERV I & L1	Spire1-9-09.09.21	CCTCTGTGACTTACACTGC	GAAATAAGCCCAGACACCT	1964
8	D-Ninghe	insertion	310			30026	30336	SINEA	Spire1-10-09.09.21	GGTGGCATCATTGTAGACTT	ATACAACACCAAAGGAAGTGC	676	√
9	Landrace	deletion	576	31080	31656			SINEA	Spire1-11-09.09.21	CCTAGAACTTTCATTTGCCAT	CTCAGATCCTGCATTGCTA	875
10	Tibetan	insertion	503			41208	41711	ERV I	Spire1-12-09.09.21	TTGTTATTTCTGCGTGTCA	GCTATTTTGGACATAAATGTTAC	703
11	Bamei、MS、Landrace	deletion	915	37815	38730			SINEA	Spire1-13-09.09.21	TTCCAAGTCGGATTCGTTT	ATGAATGCATAAATACTATCCCC	1103	√
12	D-Ninghe	deletion	788	38784	39572			ERV III & SINEA ERV III	Spire1-14-09.09.21	TGAATTGGAGCTGTAGCCAC	CACTGCACATGTTAAATGGTT	1081	√
13	Rongchang、Bamei、LargeWhite	deletion	252	50835	51087			ERV I & SINEA	Spire1-15-09.09.21	GGTTAAAATATTACGAGTCAGCC	ATCTAATCCATACAACACCCC	563
14	MS	insertion	245			53051	53296	SINEA	Spire1-16-09.09.21	ATAGATTTTCTCCCATTCTGT	GACCCAATAAATGGAAGCATA	590	√
15	Bama	insertion	321			54002	54323	SINEA	Spire1-17-09.09.21	TTTAAAATTAGAGATTATGCTT	AAGACTCACAGAAATAGAAAC	650
16	Berkshire、MS、Rongchang、Bamei、Tibetan	deletion	954	56088	57042			L1 D & L1 B	Spire1-18-09.09.21	CTTATTGCTGGTTTTTAGTTTG	GTGGTATATTTACACAATGGAAC	1246
17	Landrace	deletion	252			57746	57998	L1B	Spire1-19-09.09.21	TGTCTATTCACGTCTTTTTCC	CTCAAAATGGCTTAAAGACT	610
18	MS、MSBJ、Landrace	insertion	342			65580	65922	SINEA & ERV I	Spire1-20-09.09.21	GCCACAGTCATTATAATACAAGC	TAATTTTCCCTGTGCATTCACC	687	√
19	MS、MSBJ、Landrace、Rongchang、Bamei、Tibetan	deletion	284	73321	73605			ERV III	Spire1-21-09.09.21	CTTGTTCTCTGCTGGTTGCT	GGCCTTGTTTCTTCCTACTCC	637	√
20	Rongchang、Landrace、MS、Tibetan、MSBJ	deletion	371	85506	85877			SINEA	Spire1-22-09.09.21	CCTTCCTGAATGTCGCTGA	AATGAAATTCTGAGATGTGCT	692	√
21	Rongchang	insertion	326			86960	87286	SINEA & ERV I & ERV II	Spire1-23-09.09.21	TAATGAATCCGACTAGGAAC	ATGTGCTAAGAGTAAAGTG	725
22	MSBJ	insertion	327			88395	88722	SINEA	Spire1-24-09.09.21	TGTAGCACAATCATTTGACTT	TTGTAAATACCGACCTGACAC	655	√
23	Wuzhishan	insertion	205			92949	93154	SINEA	Spire1-25-09.09.21	AATCTTAGAGGATTTTGCCAT	TTACTCACCTTTTCAACCGAA	847
24	Wuzhishan、Tibetan、Bamei、Rongchang、MS、Landrace、Hampshire、Pietrain、Berkshire、LargeWhite	deletion	869	98586	99455			ERV I & SINEA & ERV I & L1B	Spire1-26-09.09.21	CTGGTTTCATCTATGTTGCTG	CGCCATCATAATTGATACCATGC	1077
25	Bamei、LargeWhite	deletion	943	117986	118929			L1A & ERV III	Spire1-27-09.09.21	GCACTTATTGTTTGTAGACTT	CTGTTAGGACTTTCGCATC	1265
26	LargeWhite、Landrace	deletion	458	121846	122304			L1B	Spire1-28-09.09.21	TTATAGCTGGTTTACAGTGCTC	ATAGAACTACCATATGACCCC	650
27	Wuzhishan	insertion	307			130854	131161	SINEA & ERV I	Spire1-29-09.09.21	CTGAGGCTTAACAAGGTCT	ACATAACAAAGAGAATACCCAG	658	√
28	Duroc、Tibetan、Wuzhishan	insertion	289	142465	142754			ERV III	Spire1-30-09.09.21	CTAGCCTGGGAACTTCCAC	GGTTATTCCTTGAGCACCAAC	567
29	Bama	insertion	254			165442	165696	SINEA & ERV I	Spire1-31-09.09.21	ATTGAATCGGAGCTGTAGCC	CTGTCACTGCTCCATCCCT	574
30	MSBJ、Wuzhishan、LargeWhite、Bamei、Hampshire、Pietrain、D-Ninghe	insertion	342			186153	186495	SINEA	Spire1-32-09.09.21	ACCACTGTAACTGCTTTGTCACC	CTTTCCTCCCCACCCCCTC	685	√
TYRP1	Breed	insertion type of the left variety	Lenth/bp	Duroc Start	Duroc End	Local varieties Start	Local varieties End	Repeat Masker annotation	Primer name	Primer-Forward	Primer-Reverse	Product length	RIP
NO SV	0	0	0	0	0	0	0	0	0	0	0	0
MC1R	Breed	insertion type of the left variety	Lenth/bp	Duroc Start	Duroc End	Local varieties Start	Local varieties End	Repeat Masker annotation	Primer name	Primer-Forward	Primer-Reverse	Product length	RIP
NO SV	0	0	0	0	0	0	0	0	0	0	0	0
