# Supplementary material for: Retrotransposon Insertion Polymorphisms (RIPs) in Pig Coat Color Candidate Genes
Source: Animals (Basel). 2022 Apr 8;12(8):969. doi: 10.3390/ani12080969 (PMC9031378; doi:10.3390/ani12080969)
Supplement: Supplementary file 1 [file animals-12-00969-s001.zip › Table S3. PCR results convert to numbers .xlsx]

## Sheet: Sheet1
Gene name	WB	WB	D	D	FJ	FJ	EHL	EHL	MS	MS	LD	LD	LW	LW	SS	SS	BM	BM	T	T	WZS	WZS	Banna	Banna
ASIP-5	0	0	2	2	2	0	0	0	0	0	2	2	2	2	2	2	0	0	0	0	0	0	0	0
ASIP-10	1	1	1	1	2	2	1	1	1	1	1	1	1	1	1	1	1	1	2	2	1	1	1	1
ASIP-12	0	0	2	2	2	2	2	0	0	0	2	2	2	2	2	2	0	0	0	0	0	0	2	0
DCT-3	2	2	1	1	1	1	1	1	1	1	1	1	2	2	1	2	2	2	2	2	2	1	2	2
EDNRB-1	2	2	0	0	2	2	2	2	0	0	0	0	0	0	0	0	2	0	0	0	0	0	0	0
GPR143-2	0	2	2	2	0	0	2	2	0	0	2	2	2	2	2	2	2	2	0	2	0	0	2	2
GPR143-6	2	2	2	2	2	2	2	2	2	2	2	2	2	2	2	2	2	2	2	2	2	2	2	2
GPR143-7	1	1	2	2	1	1	1	1	1	1	2	2	2	2	2	2	2	2	2	2	2	2	2	2
KIF13A-2	2	2	0	0	2	2	2	2	0	0	0	0	0	0	0	0	2	2	2	2	2	2	1	1
KIF13A-3	0	0	2	1	0	2	2	0	2	2	2	1	2	2	2	2	0	0	2	0	0	2	0	0
KIF13A-4	1	1	0	0	1	2	2	2	2	2	2	0	2	2	0	0	1	1	1	1	2	2	1	1
KIF13A-20	2	2	2	2	2	2	2	2	2	2	2	2	2	2	2	2	0	0	0	2	2	2	0	0
KIF13A-25	2	2	0	0	2	2	2	2	2	2	0	0	2	2	0	2	0	2	2	0	0	0	0	0
KIF13A-33	2	2	2	2	0	0	0	0	1	1	1	1	2	2	2	2	0	2	2	2	2	2	1	1
KIF13A-37	2	1	0	0	1	2	2	2	2	2	2	0	2	2	2	2	1	1	1	1	2	2	1	2
MITF-3	0	0	0	0	0	0	0	0	0	2	0	0	0	0	0	0	0	2	2	0	2	2	0	0
MITF-6	0	0	0	0	0	0	0	0	0	0	2	2	2	2	2	2	0	2	2	0	2	2	2	2
MLPH-1	0	0	0	0	0	0	0	0	2	2	2	2	2	2	0	2	2	2	0	0	2	2	0	0
MLPH-4	2	2	2	2	2	2	2	2	2	2	2	2	2	2	2	2	2	2	2	2	2	2	0	2
OCA2-11	2	2	2	2	0	0	2	2	2	2	0	0	0	0	0	0	2	2	2	2	2	2	2	2
OCA2-7	2	2	2	2	2	2	2	2	0	2	0	0	2	2	2	2	0	2	2	0	0	0	0	0
Rab38-1	0	2	1	2	2	2	2	2	2	2	2	2	2	2	1	1	2	2	0	2	2	0	0	2
Rab27a-1	2	0	0	0	0	0	0	0	0	0	0	0	0	0	0	0	1	1	1	1	1	1	1	1
SLC24A5	2	0	0	0	0	0	0	0	0	0	0	0	0	0	0	0	2	2	0	2	2	2	2	2
Rab38-3	0	0	2	2	0	0	0	0	0	0	2	2	2	2	2	0	0	0	0	0	0	0	0	0
Spire1-10	0	0	1	1	0	0	0	0	0	0	2	2	0	0	0	0	2	2	2	2	2	2	0	0
Spire1-13	0	0	2	2	0	0	0	0	0	0	2	2	2	2	2	2	0	0	0	0	0	0	0	0
Spire1-14	2	2	2	2	1	1	1	1	1	1	2	2	1	1	2	1	1	1	2	2	2	2	1	1
Spire1-16	2	2	0	0	2	2	2	0	2	2	2	2	2	2	2	2	2	2	2	2	2	2	2	2
Spire1-20	2	2	0	0	2	2	2	0	2	2	2	2	2	2	2	2	2	2	2	2	2	2	2	2
Spire1-21	2	2	1	1	2	2	2	2	2	2	2	2	2	2	2	2	2	2	2	2	2	2	2	2
Spire1-22	2	2	1	1	2	2	2	2	2	2	2	2	2	2	2	2	2	2	2	2	2	2	2	2
Spire1-24	2	2	0	0	2	2	2	0	2	2	2	2	2	2	2	2	2	2	2	2	2	2	2	2
Spire1-29	2	2	0	0	0	0	0	0	2	2	0	0	0	0	0	0	0	0	0	0	2	2	2	2
Spire1-32	2	2	1	1	2	2	2	2	2	2	2	2	2	2	2	2	2	2	2	2	2	2	2	2
TYR-1	0	0	2	2	0	0	2	2	0	0	2	0	2	2	2	2	2	0	2	2	0	0	1	1
TYR-2	1	1	1	2	1	1	1	1	1	1	1	2	2	2	2	1	1	1	1	1	1	1	1	1
TYR-3	2	2	0	2	1	1	1	1	1	1	1	1	0	0	0	2	2	2	1	1	1	1	1	1
TYR-4	2	2	2	2	2	2	2	2	2	2	2	2	2	2	2	2	1	1	2	2	1	1	2	2
TYR-6	1	1	2	2	1	1	1	1	1	1	1	1	1	1	2	2	1	1	1	1	1	1	1	1
TYR-7	1	1	2	2	1	1	1	1	1	1	1	1	2	1	2	1	1	1	1	1	1	1	1	1
Spire2-1	1	2	1	1	0	0	2	2	2	2	1	1	1	1	1	1	2	2	2	2	2	2	0	0
